# Supplementary material for: Case report: Adult-onset neuronal intranuclear inclusion disease with an amyotrophic lateral sclerosis phenotype
Source: Front Neurosci. 2022 Aug 10;16:960680. doi: 10.3389/fnins.2022.960680 (PMC9399610; doi:10.3389/fnins.2022.960680)
Supplement: Supplementary file 1 [file Table_1.XLSX]

## Sheet: Sheet1
Supplemental Material 1. Antibodies used for immunohistochemistry and results in nuclear inclusion bodies
Antibody	Host	Clonality/Clone	Source	Dilution	Reactivity
Charged multivesicular body protein 2b (CHMP2B)	Rabbit	Polyclonal	ABCAM	1:50	Negative
Factor-induced-gene 4 (FIG4)	Rabbit	Polyclonal	NOVUS BIOLOGICALS	1:300	Positive
Fragile X mental retardation 1 (FMR1)	Mouse	8FM-2F7	MILLIPORE	1:100	Negative
Fused in Sarcoma (FUS)	Rabbit	Polyclonal	SIGMA-ALDRICH	1:1000	Positive
Optineurin (OPTN)	Rabbit	Polyclonal	CAYMAN CHEMICAL	1:400	Positive
Polyglutamine	Mouse	5TF1-1C2	MILLIPORE	1:100	Negative
Polymyelocytic leukemia protein (PML)	Rabbit	Polyclonal	MBL	1:1000	Positive
Sigma non-opioid intracellular receptor 1 (SIGMAR1)	Goat	Polyclonal	SANTA CRUZ BIOTECHNOLOGY	1:40	Positive
Sequestome-1 (p62)	Mouse	3/P62	BD TRANSDUCTION LABORATORIES	1:100	Positive
Small ubiquitin like modifier 1 (SUMO1)	Mouse	21C7	ZYMED LABORATORIES	1:800	Positive
Small ubiquitin like modifier 2 (SUMO2)	Rabbit	Polyclonal	ABGENT	1:100	Positive
Superoxide dismutase 1 (SOD1)	Rabbit	Polyclonal	SIGMA	1:500	Negative
TAR DNA-binding protein, 43-Kd (TDP-43)	Mouse	11-9	COSMO BIO	1:1000	Negative
Ubiquilin 2	Mouse	5F5	NOVUS BIOLOGICALS	1:5000	Positive
Ubiquitin	Rabbit	Polyclonal	DAKO	1:1000	Positive
	Mouse	1B3	MBL	1:200	Positive
uN2CpolyG (SVEMAMNPV)	Mouse	4C4	Not available	1:200	Positive
uN2CpolyG (AARPPRMH)	Mouse	4D12	Not available	1:200	Positive
Valosin containing protein (VCP)	Mouse	18/VCP	BD TRANSDUCTION LABORATORIES	1:200	Positive
5'-3' exoribonuclease 1 (XRN1)	Rabbit	Polyclonal	SIGMA-ALDRICH	1:50	Positive
