# Supplementary material for: Case report: Adult-onset neuronal intranuclear inclusion disease with an amyotrophic lateral sclerosis phenotype
Source: Front Neurosci. 2022 Aug 10;16:960680. doi: 10.3389/fnins.2022.960680 (PMC9399610; doi:10.3389/fnins.2022.960680)
Supplement: Supplementary file 2 [file Table_2.XLSX]

## Sheet: Sheet1
	Supplementary table 2. Comparison of pathological features between three autopsy cases of amyotrophic lateral sclerosis with neuronal intranuclear inclusion disease and this case
		Case 1 (Kakita et al. 1997)	Case 2 (Seilhean et al. 2004)	Case 3 (Sugiyama et al. 2021)	Case 4 (present case)
	Onset age (years)	62	46	60	64
	Onset symptoms	Weakness in the left thumb and index finger	Weakness and cramps in the right hand	Weakness in the right foot	Weakness in the left hand
	Brain nerve symptoms	Dysarthria, dysphagia, and wasting with fasciculation of the tongue	Dysarthria, dysphagia, and oculomotor abnormalities with ptosis	Dysarthria	Dysarthria, dysphagia, and wasting with fasciculation of the tongue
	Lower neuron signs	Weakness and wasting of extremity muscles and respiratory muscles	Weakness and wasting of extremity muscles and respiratory muscles	Weakness and wasting of extremity muscles, and fasciculation in both arms	Weakness and wasting of extremity muscles, and fasciculation in both arms
	Reflex	Hypoactive in the left upper extremity, slightly hyperactive in the right lower extremity	Undescribed	Brisk with positive Tromner sign on the right and dorsal flexion of bilateral plantar reflexes	Hypoactive in all limbs with dorsal flexion
	Duration from onset to TPPV (Cases 1, 2, and 4) or respiratory failure (Case 3) (months)	5	10	22	48
	Total disease duration (months)	18	17	22	180
	Dementia	None	Difficult to evaluate because of no possible communication	MMSE 28/30, FAB 16/18, ACE-III 83/100	Difficult to evaluate because of no possible communication
	Neuron loss	Motor cortex, spinal motor neurons, hypoglossal nuclei, and facial nuclei	Spinal motor neurons	Motor cortex, spinal motor neurons	Motor cortex, spinal motor neurons, hypoglossal nuclei, and facial nuclei
	ALS pathology	Spinal motor neurons, facial nuclei	Spinal motor neurons, hypoglossal nuclei, and ocular motor nuclei	Spinal motor neurons, hypoglossal nuclei	None
	Distribution of eosinophilic intranuclear inclusions in the central nervous system	Hippocampus pyramidal neurons, neocortex(parietal/occipital/temporal/frontal lobe), amygdala, basal ganglia, thalamus, cerebellar dentate, midbrain, pons, medulla oblongata, and spinal motor neurons	Hippocampus, motor cortex	Neocortex, limbic regions, basal ganglia, brainstem, cerebellum, and spinal cord	Hippocampus, motor cortex, oculomotor nuclei, facial nuclei, hypoglossal nuclei, pontine nuclei, and spinal motor neurons
